# Supplementary material for: Postnatal Catch-Up Growth Programs Telomere Dynamics and Glucose Intolerance in Low Birth Weight Mice
Source: Int J Mol Sci. 2021 Apr 1;22(7):3657. doi: 10.3390/ijms22073657 (PMC8037520; doi:10.3390/ijms22073657)
Supplement: Supplementary file 1 [file ijms-22-03657-s001.zip]

Archive with 3 entries (3 files):
- Supplementary_table 1 primers.docx
- Supp Fig 1.pptx
- Supp Fig 2.pptx
